# Supplementary material for: Functional Comparison between VP64-dCas9-VP64 and dCas9-VP192 CRISPR Activators in Human Embryonic Kidney Cells
Source: Int J Mol Sci. 2021 Jan 1;22(1):397. doi: 10.3390/ijms22010397 (PMC7795359; doi:10.3390/ijms22010397)
Supplement: Supplementary file 1 [file ijms-22-00397-s001.zip]

Archive with 3 entries (2 files):
- ijms-1050984 supplementary/
- ijms-1050984 supplementary/Supplemantary Figures and Tables.pdf
- ijms-1050984 supplementary/Supplementary Data File S1.xlsx
