# Supplementary material for: Functional Comparison between VP64-dCas9-VP64 and dCas9-VP192 CRISPR Activators in Human Embryonic Kidney Cells
Source: Int J Mol Sci. 2021 Jan 1;22(1):397. doi: 10.3390/ijms22010397 (PMC7795359; doi:10.3390/ijms22010397)
Supplement: Supplementary file 1 [file ijms-22-00397-s001.zip › ijms-1050984 supplementary/Supplementary Data File S1.xlsx]

## Sheet: Sheet1
crRNA sequence	Off-target sequence	Chr	Position	Direction	Mismatches	Annotation	Detailed.annotation	Distance.to.TSS	Nearest.PromoterID	RefSeqID	Gene name
AGTGCAGTGGAGTACAATGANGG	AGTGCAGTGGtGTACAATttTGG	chr1	19631562	+	3	intron (NM_001204088.2, intron 2 of 4)	-intron (NM_001204088.2, intron 2 of 4)	-11656	NM_001278164.1	NM_001278164
GGGGGGAGAAACTGAGGCGANGG	GGGtGGAGAAACgGAGGCcAAGG	chr1	52385437	-	3	intron (NM_001190818.1, intron 9 of 16)	-intron (NM_001190818.1, intron 9 of 16)	18915	XM_011541527.3	XM_011541527
TTTCTCAGTGGCTGGCAGGCNGG	TaTCTCtGTGGCTGGCtGGCTGG	chr1	110854220	+	3	Intergenic	Intergenic	-16936	XM_024451057.1	XM_024451057
TCTGTGGGGGACCTGCACTGNGG	TCaGTGGGtGACCTGCtCTGAGG	chr1	119729808	-	3	intron (XR_947756.1, intron 1 of 1)	-intron (NM_006623.4, intron 5 of 11)	2032	XR_947756.1	XR_947756
GTATCCCCTCTCGCAGCAACNGG	GTATtCCCTCTaGCAGCAAaTGG	chr1	178009366	-	3	intron (NR_151484.1, intron 3 of 3)	-intron (NR_151484.1, intron 3 of 3)	-25074	NM_001356500.1	NM_001356500
GCTGCCGGGTTTTGCATGAANGG	GCTGtCGGGTTTTaCATGcATGG	chr1	181459710	-	3	intron (XM_017002251.1, intron 2 of 49)	-intron (XM_017002251.1, intron 2 of 49)	-23796	NM_001205293.3	NM_001205293
GACACAACTGGCGCCCCTCCNGG	GACACAACcGGCGgCtCTCCGGG	chr1	202861559	-	3	promoter-TSS (NR_002929.2)	#NAME?	-184	NR_002929.2	NR_002929	ACTG1P25
TTTCTCAGTGGCTGGCAGGCNGG	cTTCTCAGTGGCTGGgAGcCAGG	chr1	208109115	+	3	intron (XR_001738426.1, intron 1 of 2)	-intron (NM_025179.4, intron 4 of 31)	3517	XR_001738426.1	XR_001738426
TTTCTCAGTGGCTGGCAGGCNGG	aTTCTCAGTGtCTGGCAGGtGGG	chr1	227572852	+	3	intron (NM_001367911.1, intron 1 of 2)	-intron (NM_001367909.1, intron 1 of 3)	9307	NR_102302.2	NR_102302
GGGGGGAGAAACTGAGGCGANGG	GGtGGGAGAAACTGAGGCctGGG	chr1	227794234	+	3	Intergenic	Intergenic	5990	XM_024451572.1	XM_024451572
AGTGCAGTGGAGTACAATGANGG	AGTGCAGTGGAGTcCAggGATGG	chr2	33024649	+	3	intron (XM_011532853.2, intron 3 of 33)	-intron (NM_206943.3, intron 3 of 33)	76611	XM_024452889.1	XM_024452889
AGTGCAGTGGAGTACAATGANGG	AGTGCAGTGGcGTgCAATcATGG	chr2	44673374	-	3	intron (XM_011533113.3, intron 1 of 8)	-intron (NM_024766.5, intron 3 of 10)	108128	XR_001739445.1	XR_001739445
GGGGGGAGAAACTGAGGCGANGG	GGGaGGAGAAACaGAGGgGAGGG	chr2	48682335	-	3	intron (NM_001198593.1, intron 10 of 10)	-intron (NM_001198593.1, intron 10 of 10)	11874	XM_006712015.3	XM_006712015
GGGGGGAGAAACTGAGGCGANGG	GtGGGGAGAAACTGAGGCtgGGG	chr2	95294584	-	3	Intergenic	Intergenic	-2730	XR_922912.1	XR_922912
CACACCACACGCCTTTTCGANGG	gACACCACAtGCCTTTTCaATGG	chr2	101820623	+	3	intron (NM_001242559.2, intron 3 of 29)	-intron (NM_001242559.2, intron 3 of 29)	122627	XM_005264057.3	XM_005264057
GGGGGGAGAAACTGAGGCGANGG	GGGtGGgGAAACTGAGGCGgAGG	chr2	113890344	+	3	promoter-TSS (NM_001277140.1)	#NAME?	-243	NM_001277140.1	NM_001277140	ACTR3
TTTCTCAGTGGCTGGCAGGCNGG	aTTCaCAGTGGCTGaCAGGCTGG	chr2	117257563	+	3	Intergenic	Intergenic	-557117	NM_006773.4	NM_006773
TTTCTCAGTGGCTGGCAGGCNGG	gTTCTCAGTtGCTGGCAGGtTGG	chr2	173775494	+	3	Intergenic	Intergenic	41198	XR_923588.2	XR_923588
GACACAACTGGCGCCCCTCCNGG	GACACcACTGGCaCCCCTCgTGG	chr2	215873301	+	3	Intergenic	Intergenic	-29776	NR_037195.1	NR_037195
GCTGCCGGGTTTTGCATGAANGG	GggGCCGGGTTTTtCATGAATGG	chr2	228167046	-	3	exon (XR_001739909.1, exon 1 of 2)	-exon (XR_001739909.1, exon 1 of 2)	2544	XR_001739909.1	XR_001739909
TCTGTGGGGGACCTGCACTGNGG	TCTGaGGGGGACtTGCACTaGGG	chr3	8800087	-	3	Intergenic	Intergenic	24732	XR_001740592.1	XR_001740592
GGGGGGAGAAACTGAGGCGANGG	aGGGGGAGAgACTGAGGCaAGGG	chr3	50467725	-	3	intron (NM_001291101.1, intron 2 of 37)	-intron (NM_001005505.3, intron 2 of 37)	13735	XR_940832.2	XR_940832
AGTGCAGTGGAGTACAATGANGG	gGgGCAGTGGAGgACAATGAGGG	chr3	52528077	+	3	intron (NM_022908.3, intron 6 of 13)	-intron (NM_001134231.2, intron 6 of 13)	4426	XM_005265406.2	XM_005265406
AGTGCAGTGGAGTACAATGANGG	AGTGCtGTGGAGTACAtTGAGGG	chr3	111620719	-	2	intron (XR_001739977.1, intron 9 of 15)	-intron (NM_005816.5, intron 8 of 13)	-25384	NM_024508.5	NM_024508
TTTCTCAGTGGCTGGCAGGCNGG	TgTCaCAGTGGCTGGCAcGCTGG	chr3	113250804	-	3	promoter-TSS (XM_024453819.1)	#NAME?	71	XM_024453819.1	XM_024453819
TTTCTCAGTGGCTGGCAGGCNGG	TTTCTCAaaGtCTGGCAGGCAGG	chr3	115705516	+	3	intron (NM_001130064.2, intron 3 of 3)	-intron (NM_001130064.2, intron 3 of 3)	43671	XM_017006128.1	XM_017006128
TTTCTCAGTGGCTGGCAGGCNGG	aTTCcCAGTGGCTGGCAGGaGGG	chr3	123312557	-	3	intron (XM_006713484.1, intron 12 of 21)	-intron (NM_001199642.1, intron 12 of 20)	42575	XM_011512360.3	XM_011512360
GTATCCCCTCTCGCAGCAACNGG	GTAgCCCCTCTCcCAGCAgCTGG	chr3	127426429	-	3	Intergenic	Intergenic	-35770	NR_110147.1	NR_110147
ACACCATTGCCACCACCATTNGG	cCACCATgGCCACCACCAaTGGG	chr3	138491974	+	3	Intergenic	Intergenic	39450	XM_017007281.2	XM_017007281
ACACCATTGCCACCACCATTNGG	ACcCCATgGCCACCACCAcTGGG	chr3	162481330	+	3	Intergenic	Intergenic	269296	XR_001740572.2	XR_001740572
CACACCACACGCCTTTTCGANGG	CACACCACACGCCTTTTCGAAGG	chr3	181711660	-	0	promoter-TSS (NM_003106.4)	#NAME?	-254	NM_003106.4	NM_003106	SOX2
GTATCCCCTCTCGCAGCAACNGG	GTATCCCCTCTCGCAGCAACAGG	chr3	181711684	-	0	promoter-TSS (NM_003106.4)	#NAME?	-230	NM_003106.4	NM_003106
TTTCTCAGTGGCTGGCAGGCNGG	TTTCTCAGTGGCTGGCAGGCTGG	chr3	181711712	+	0	promoter-TSS (NM_003106.4)	#NAME?	-202	NM_003106.4	NM_003106
GCTGCCGGGTTTTGCATGAANGG	GCTGCCGGGTTTTGCATGAAAGG	chr3	181711819	-	0	promoter-TSS (NM_003106.4)	#NAME?	-95	NM_003106.4	NM_003106
TCTAGCGACCAATCAGCGCGNGG	TCTAGCGACCAATCAGCGCGCGG	chr3	181711868	-	0	promoter-TSS (NM_003106.4)	#NAME?	-46	NM_003106.4	NM_003106
GGGGGGAGAAACTGAGGCGANGG	GGGGGcAGAcACTGAGGCcAAGG	chr4	686918	+	3	intron (XR_002959766.1, intron 1 of 7)	-intron (XR_002959764.1, intron 1 of 9)	1953	XM_024454251.1	XM_024454251
TCTAGCGACCAATCAGCGCGNGG	TCgcGCGgCCAATCAGCGCGCGG	chr4	1721455	-	2	promoter-TSS (NM_001127266.2)	#NAME?	-31	XM_011513386.3	XM_011513386	TACC3
AGTGCAGTGGAGTACAATGANGG	AtTGCAGTGGAtTtCAATGAGGG	chr4	47192317	-	3	intron (XM_024453978.1, intron 4 of 8)	-intron (NM_000812.4, intron 4 of 8)	-2901	XR_001741678.1	XR_001741678
AGTGCAGTGGAGTACAATGANGG	AGTGCAGTGtgGTACAATcACGG	chr4	52085857	-	3	intron (XR_002959709.1, intron 9 of 10)	-intron (NM_001297608.2, intron 10 of 11)	25425	XM_017007731.2	XM_017007731
ACACCATTGCCACCACCATTNGG	ACACCATTcCCACCAggATTGGG	chr4	80388100	+	3	intron (NM_001206997.1, intron 2 of 6)	-intron (NM_001206997.1, intron 2 of 6)	52391	NM_152770.2	NM_152770
TTTCTCAGTGGCTGGCAGGCNGG	TaTCTCAGTGGCTGGCAaGaTGG	chr4	80665175	-	3	intron (NM_001206997.1, intron 4 of 6)	-intron (NM_001206997.1, intron 4 of 6)	99112	XM_017007975.1	XM_017007975
ACACCATTGCCACCACCATTNGG	ACACCAgTcCCACCACCATaGGG	chr4	82129600	-	3	Intergenic	Intergenic	-84648	XM_017008885.1	XM_017008885
TTTCTCAGTGGCTGGCAGGCNGG	TTTCTCAGaGGCTGGCAGGaAGG	chr4	111449910	-	3	Intergenic	Intergenic	-182230	XR_939073.2	XR_939073
ACACCATTGCCACCACCATTNGG	tCACtATgGCCACCACCATTGGG	chr4	129305258	+	3	Intergenic	Intergenic	8731	XR_939190.1	XR_939190
AGTGCAGTGGAGTACAATGANGG	AGaGCAGTGGAGTACcAaGATGG	chr4	138876550	+	3	intron (NR_133945.1, intron 2 of 2)	-intron (NR_133945.1, intron 2 of 2)	136085	NR_133945.1	NR_133945
AGTGCAGTGGAGTACAATGANGG	AGTGCAaTGGAGTAgAtTGAAGG	chr4	187600926	-	3	intron (XR_939614.2, intron 1 of 3)	-intron (NR_110436.1, intron 2 of 2)	-12759	XR_001741957.2	XR_001741957
TTTCTCAGTGGCTGGCAGGCNGG	TTgCTCAGTGaCTGGCAGGaTGG	chr5	1730806	+	3	Intergenic	Intergenic	-5481	XR_925684.2	XR_925684
ACACCATTGCCACCACCATTNGG	ACACCAcTGCCACCACCccTGGG	chr5	7527164	-	3	intron (XR_001741973.1, intron 3 of 25)	-intron (NM_020546.3, intron 3 of 24)	112137	XR_925763.2	XR_925763
TTTCTCAGTGGCTGGCAGGCNGG	aTTCTCAGaGGCTGcCAGGCTGG	chr5	149455654	-	3	Intergenic	Intergenic	25019	NR_029686.1	NR_029686
TTTCTCAGTGGCTGGCAGGCNGG	TTTCgCAGTGGaaGGCAGGCAGG	chr5	150289890	-	3	promoter-TSS (NM_001369025.2)	#NAME?	-61	NM_171825.2	NM_171825	CAMK2A
TTTCTCAGTGGCTGGCAGGCNGG	TacCTCAGTGGCaGGCAGGCAGG	chr5	151686862	+	3	promoter-TSS (NM_001309443.2)	#NAME?	42	NM_003118.4	NM_003118
AGTGCAGTGGAGTACAATGANGG	AGTGCAGatGtGTACAATGAAGG	chr5	177873837	+	3	Intergenic	Intergenic	-1413	NR_003615.2	NR_003615
AGTGCAGTGGAGTACAATGANGG	AGTGCcaTGGAGaACAATGAAGG	chr6	10250445	-	3	Intergenic	Intergenic	-38848	XM_017011612.1	XM_017011612
GGGGGGAGAAACTGAGGCGANGG	GGGGGGAGAAACTGAGGCGAAGG	chr6	31170764	+	0	promoter-TSS (NM_002701.6-HOMER2)	-promoter-TSS (NM_002701.6-HOMER2)	-93	NM_002701.6	NM_002701	POU5F1
ACACCATTGCCACCACCATTNGG	ACACCATTGCCACCACCATTAGG	chr6	31170794	-	0	promoter-TSS (NM_002701.6-HOMER2)	-promoter-TSS (NM_002701.6-HOMER2)	-123	NM_002701.6	NM_002701
GACACAACTGGCGCCCCTCCNGG	GACACAACTGGCGCCCCTCCAGG	chr6	31170839	+	0	promoter-TSS (NM_002701.6-HOMER2)	-promoter-TSS (NM_002701.6-HOMER2)	-168	NM_002701.6	NM_002701
TCTGTGGGGGACCTGCACTGNGG	TCTGTGGGGGACCTGCACTGAGG	chr6	31170863	-	0	promoter-TSS (NM_002701.6-HOMER2)	-promoter-TSS (NM_002701.6-HOMER2)	-192	NM_002701.6	NM_002701
AGTGCAGTGGAGTACAATGANGG	AGTGCAGTGGAGTACAATGATGG	chr6	31170941	+	0	promoter-TSS (NM_002701.6-HOMER2)	-promoter-TSS (NM_002701.6-HOMER2)	-270	NM_002701.6	NM_002701
TTTCTCAGTGGCTGGCAGGCNGG	gTTCTgAGaGGCTGGCAGGCTGG	chr6	34570807	+	3	Intergenic	Intergenic	-14485	NM_001252294.1	NM_001252294
GGGGGGAGAAACTGAGGCGANGG	caGGGGAGAAACTGAGGtGAGGG	chr6	79329372	-	3	Intergenic	Intergenic	-15999	NR_130915.1	NR_130915
GCTGCCGGGTTTTGCATGAANGG	GCTGCtGGGTTTTtCATcAAAGG	chr6	88089013	+	3	Intergenic	Intergenic	41183	NM_030960.3	NM_030960
TTTCTCAGTGGCTGGCAGGCNGG	TaTCTCAGTGGCTGGCAaGaTGG-2	chr6	121760192	+	3	Intergenic	Intergenic	-7173	XR_942936.2	XR_942936
ACACCATTGCCACCACCATTNGG	ACACCATgcCCACCACCAcTTGG	chr6	129053945	-	3	intron (XM_017010853.1, intron 2 of 38)	-intron (NM_000426.3, intron 2 of 64)	-138907	XM_017010852.1	XM_017010852
TTTCTCAGTGGCTGGCAGGCNGG	TcTtTCAGTGGCTGGCtGGCAGG	chr6	137705214	-	3	Intergenic	Intergenic	-31953	XR_943058.2	XR_943058
AGTGCAGTGGAGTACAATGANGG	AGTGCAGTGGAGagCAAgGAAGG	chr6	153793772	-	3	Intergenic	Intergenic	-216713	NM_001145279.3	NM_001145279
AGTGCAGTGGAGTACAATGANGG	AGTGCAGTGGAGctCAgTGAAGG	chr7	10549750	-	3	intron (NR_147499.1, intron 2 of 2)	-intron (NR_147499.1, intron 2 of 2)	-90583	XR_001745090.1	XR_001745090
TCTAGCGACCAATCAGCGCGNGG	gCcAGCGgCCAATCAGCGCGCGG	chr7	16753693	+	3	promoter-TSS (NM_014399.4)	#NAME?	-51	NM_014399.4	NM_014399	TSPAN13
CACACCACACGCCTTTTCGANGG	CACACCACACGCCTTcTacAAGG	chr7	39047570	-	3	intron (NM_001166018.2, intron 2 of 10)	-intron (NM_001166018.2, intron 2 of 10)	-34014	NR_138047.1	NR_138047
ACACCATTGCCACCACCATTNGG	ACtCCccTGCCACCACCATTAGG	chr7	54227020	+	3	Intergenic	Intergenic	-103666	NR_120515.1	NR_120515
ACACCATTGCCACCACCATTNGG	ACtCCccTGCCACCACCATTAGG-2	chr7	54315367	-	3	Intergenic	Intergenic	-15319	NR_120515.1	NR_120515
GGGGGGAGAAACTGAGGCGANGG	GGGGGGAaAAgCTGgGGCGACGG	chr7	60956615	-	3	Intergenic	Intergenic	2347430	NR_003952.1	NR_003952
GTATCCCCTCTCGCAGCAACNGG	cTATCCCCTCTCcCAGgAACAGG	chr7	86492392	+	3	Intergenic	Intergenic	-151506	NM_001363522.1	NM_001363522
GGGGGGAGAAACTGAGGCGANGG	GGaGGGAGAAAaTGAGGCcAGGG	chr7	111625066	+	3	Intergenic	Intergenic	-62546	XM_017012700.1	XM_017012700
TCTGTGGGGGACCTGCACTGNGG	gCTGatGGGGACCTGCACTGAGG	chr7	151919910	+	3	Intergenic	Intergenic	35074	XR_928178.2	XR_928178
GGGGGGAGAAACTGAGGCGANGG	cGGGGGAGAAACcGAGGCGcAGG	chr7	152463293	+	3	promoter-TSS (NR_027387.1)	#NAME?	-820	NR_027387.1	NR_027387
TCTGTGGGGGACCTGCACTGNGG	TCTGTGGGGGACgTtgACTGTGG	chr8	285091	-	3	Intergenic	Intergenic	-10737	XR_245320.3	XR_245320
TTTCTCAGTGGCTGGCAGGCNGG	TTcCTCAGTGtCTGGaAGGCAGG	chr8	38319224	+	3	intron (NM_023034.2, intron 8 of 23)	-intron (NM_017778.2, intron 8 of 9)	-49800	XM_011544670.2	XM_011544670
TTTCTCAGTGGCTGGCAGGCNGG	aTTgTgAGTGGCTGGCAGGCCGG	chr8	69834464	-	3	intron (XR_929025.2, intron 1 of 1)	-intron (XR_929025.2, intron 1 of 1)	370	XR_929025.2	XR_929025
AGTGCAGTGGAGTACAATGANGG	AGgGCAGTGGAGaACAATtAGGG	chr8	71387853	+	3	intron (XM_011517484.3, intron 2 of 18)	-intron (NM_001370333.1, intron 2 of 18)	-25612	XM_017013212.2	XM_017013212
GGGGGGAGAAACTGAGGCGANGG	aGGGGaAGAAAaTGAGGCGATGG	chr8	100798557	-	3	Intergenic	Intergenic	75493	XR_928456.2	XR_928456
GGGGGGAGAAACTGAGGCGANGG	GGGGGagGAAACTGAGGCaAGGG	chr8	100805474	+	3	Intergenic	Intergenic	82410	XR_928456.2	XR_928456
TTTCTCAGTGGCTGGCAGGCNGG	TcTCaCAGTGGaTGGCAGGCAGG	chr9	26346948	-	3	intron (XR_001746567.1, intron 3 of 3)	-intron (XR_001746565.1, intron 3 of 3)	79915	XR_001746567.1	XR_001746567
ACACCATTGCCACCACCATTNGG	ACcCCATgGCCACCACCAcTGGG-2	chr9	77697625	+	3	Intergenic	Intergenic	-49314	NM_004297.4	NM_004297
ACACCATTGCCACCACCATTNGG	AaACCATTGCCACCACacTTGGG	chr9	83354966	-	3	intron (XM_024447488.1, intron 3 of 13)	-intron (NM_001244959.2, intron 3 of 14)	-20201	XM_017014589.1	XM_017014589
AGTGCAGTGGAGTACAATGANGG	AGTGCAGTGGgGaACAATcATGG	chr9	98005469	-	3	intron (NM_006401.3, intron 4 of 6)	-intron (NM_006401.3, intron 4 of 6)	22139	NM_006401.3	NM_006401
AGTGCAGTGGAGTACAATGANGG	AGTGCAGTGGtGcACAATcAAGG	chr9	112952834	-	3	Intergenic	Intergenic	-49231	XR_002956932.1	XR_002956932
GGGGGGAGAAACTGAGGCGANGG	atGGGGAGAAACTGAGGCGgGGG	chr9	122941478	-	3	exon (XR_001746924.2, exon 1 of 2)	-exon (XR_001746924.2, exon 1 of 2)	419	XM_017014568.1	XM_017014568
GGGGGGAGAAACTGAGGCGANGG	GGGGGGAGtAACaGAGGaGAGGG	chr9	128383363	-	3	intron (NM_030914.4, intron 2 of 4)	-intron (NM_001135947.2, intron 2 of 3)	-9247	NR_039815.1	NR_039815
GGGGGGAGAAACTGAGGCGANGG	GGctGGAGAAACTGAGGaGAAGG	chr9	133990672	-	3	intron (XM_005272213.1, intron 1 of 27)	-intron (NM_001134398.2, intron 1 of 29)	1641	NM_003371.4	NM_003371
AGTGCAGTGGAGTACAATGANGG	AGTGCAGaGGAGTAtAAaGAGGG	chr9	134204891	-	3	Intergenic	Intergenic	13007	XR_001746963.1	XR_001746963
TTTCTCAGTGGCTGGCAGGCNGG	cTgCTCAGTGGCTGGCgGGCGGG	chr9	136728311	+	3	promoter-TSS (NR_003672.2)	#NAME?	-138	NR_024542.1	NR_024542	SNHG7
TCTGTGGGGGACCTGCACTGNGG	TCTGTGGGGctCCTGCACaGAGG	chr10	3558955	+	3	intron (NR_131187.1, intron 1 of 1)	-intron (NR_131187.1, intron 1 of 1)	-56128	NR_155746.1	NR_155746
ACACCATTGCCACCACCATTNGG	AgAtCATTGCCAtCACCATTTGG	chr10	35010260	-	3	exon (NM_001198777.2, exon 21 of 21)	-exon (NM_001198777.2, exon 21 of 21)	37253	XR_001747419.1	XR_001747419
AGTGCAGTGGAGTACAATGANGG	AGgGCAcTGGAGTACAgTGAGGG	chr10	43058517	-	3	Intergenic	Intergenic	-18499	NM_020630.5	NM_020630
ACACCATTGCCACCACCATTNGG	AtAgCATTGCCACCACCAgTGGG	chr10	59698372	-	3	intron (XM_017015884.2, intron 1 of 6)	-intron (NM_001323977.1, intron 1 of 5)	-9988	XM_024447878.1	XM_024447878
AGTGCAGTGGAGTACAATGANGG	AGTGCAGTGcAGTgCAATGAGGG	chr10	68010270	+	2	exon (NR_131184.1, exon 1 of 1)	-exon (NR_131184.1, exon 1 of 1)	602	NR_131184.1	NR_131184
TCTGTGGGGGACCTGCACTGNGG	TgTGgGGGaGACCTGCACTGAGG	chr10	131444610	+	3	Intergenic	Intergenic	132743	XR_242763.5	XR_242763
TCTGTGGGGGACCTGCACTGNGG	gCTGTGGtGGACCTGCACTcTGG	chr11	58639007	+	3	Intergenic	Intergenic	16353	NM_000614.4	NM_000614
GGGGGGAGAAACTGAGGCGANGG	GtcGGGAGAAACTGAGGCGcAGG	chr11	66257436	-	3	promoter-TSS (NM_001134774.1)	#NAME?	153	NM_001134775.1	NM_001134775
ACACCATTGCCACCACCATTNGG	ACAtCATTGCCACCACCAccAGG	chr11	100907399	-	3	intron (NM_001367945.1, intron 6 of 25)	-intron (NM_001367945.1, intron 6 of 25)	-26864	NR_145747.1	NR_145747
ACACCATTGCCACCACCATTNGG	ACACtATgGCCACCACCAcTGGG	chr11	122480399	-	3	Intergenic	Intergenic	-57539	NR_137179.1	NR_137179
TCTGTGGGGGACCTGCACTGNGG	TCcGTGGGGGcCCTGCcCTGAGG	chr11	126098414	-	3	Intergenic	Intergenic	-4415	XR_001748432.1	XR_001748432
ACACCATTGCCACCACCATTNGG	ACACtATTGCCAgCACCATgGGG	chr11	126744665	-	3	intron (XM_011543031.2, intron 2 of 17)	-intron (NM_001161707.1, intron 1 of 13)	18059	XR_001748437.1	XR_001748437
GGGGGGAGAAACTGAGGCGANGG	aaGGGGAGAAACTGAGGtGATGG	chr11	127639269	+	3	Intergenic	Intergenic	211432	XR_001748081.1	XR_001748081
AGTGCAGTGGAGTACAATGANGG	AGTGCAGTGGtGTAtAATcACGG	chr12	1525240	+	3	Intergenic	Intergenic	-4605	XM_024449207.1	XM_024449207
GGGGGGAGAAACTGAGGCGANGG	GGGtGGAGAAggTGAGGCGAGGG	chr12	6327431	-	3	exon (NM_001144856.1, exon 15 of 16)	-exon (NM_001144856.1, exon 15 of 16)	14634	NM_001346092.2	NM_001346092
TTTCTCAGTGGCTGGCAGGCNGG	cTTCcaAGTGGCTGGCAGGCAGG	chr12	19917623	+	3	Intergenic	Intergenic	-64110	XR_931409.2	XR_931409
ACACCATTGCCACCACCATTNGG	cCACCAcTGCCAtCACCATTAGG	chr12	60283143	+	3	Intergenic	Intergenic	549410	XM_011538995.2	XM_011538995
AGTGCAGTGGAGTACAATGANGG	AGTGCAGTGGAGcACAATcATGG	chr12	83471286	+	2	intron (XR_945150.2, intron 1 of 1)	-intron (XR_945150.2, intron 1 of 1)	1206	XR_945150.2	XR_945150
AGTGCAGTGGAGTACAATGANGG	AGTGCAGTGGcGTgCAATcAAGG	chr12	95314129	-	3	Intergenic	Intergenic	4217	NR_037456.1	NR_037456
GGGGGGAGAAACTGAGGCGANGG	caGtGGAGAAACTGAGGCGAAGG	chr12	126021377	+	3	intron (XR_001749370.1, intron 1 of 2)	-intron (XR_001749368.1, intron 2 of 8)	9166	XR_001749370.1	XR_001749370
AGTGCAGTGGAGTACAATGANGG	AGTtCtGTGGAGaACAATGATGG	chr13	65718611	+	3	Intergenic	Intergenic	147329	XR_942031.1	XR_942031
TTTCTCAGTGGCTGGCAGGCNGG	TTTCTCAGTtGCTGGgAGGgTGG	chr13	87913564	+	3	Intergenic	Intergenic	59752	XR_931628.2	XR_931628
AGTGCAGTGGAGTACAATGANGG	AGTGgAGTGGAaTgCAATGAAGG	chr14	16103031	-	3	Intergenic	Intergenic	-2498075	NM_001013354.1	NM_001013354
GGGGGGAGAAACTGAGGCGANGG	GGaGaGAGAAACTGAGGaGAGGG	chr14	32249876	+	3	intron (XM_024449754.1, intron 1 of 16)	-intron (XM_024449754.1, intron 1 of 16)	46277	XM_024449755.1	XM_024449755
CACACCACACGCCTTTTCGANGG	CACACCAgAgGCCTTTTgGAAGG	chr14	39530319	-	3	intron (XR_001750721.1, intron 2 of 4)	-intron (XR_001750718.1, intron 2 of 5)	46813	XR_001750732.2	XR_001750732
TTTCTCAGTGGCTGGCAGGCNGG	TTTCTCAGTGcCTGGCAaGtGGG	chr14	68352664	-	3	intron (NM_133510.4, intron 8 of 10)	-intron (NM_133510.4, intron 8 of 10)	31232	XR_001750996.1	XR_001750996
AGTGCAGTGGAGTACAATGANGG	AGTGCAGTGaAGTgCAATcATGG	chr14	72917010	-	3	Intergenic	Intergenic	-8679	XR_001750998.1	XR_001750998
TTTCTCAGTGGCTGGCAGGCNGG	TTTCaCAGTGcCTGGCAtGCTGG	chr14	76107132	-	3	Intergenic	Intergenic	-24855	XR_001750832.1	XR_001750832
AGTGCAGTGGAGTACAATGANGG	AGTaCAGTGGAGTACAgTGgCGG	chr14	91255863	+	3	intron (XM_005268112.3, intron 1 of 1)	-intron (XM_005268111.3, intron 1 of 1)	-1994	NM_001348437.1	NM_001348437
GGGGGGAGAAACTGAGGCGANGG	GGaGGGgGAAACTGAGGCGcGGG	chr14	92748196	-	3	intron (NM_001363696.2, intron 1 of 13)	-intron (NM_001008530.3, intron 1 of 14)	420	XM_005267863.4	XM_005267863
TCTGTGGGGGACCTGCACTGNGG	TCTGTGGGaaACCgGCACTGTGG	chr14	93027998	+	3	intron (XM_017021264.1, intron 1 of 7)	-intron (NM_001142593.3-HOMER2, intron 3 of 10)	6627	XM_017021262.1	XM_017021262
GTATCCCCTCTCGCAGCAACNGG	aTtTCCCCTCTtGCAGCAACAGG	chr14	99602748	-	3	intron (NM_001144995.2, intron 1 of 5)	-intron (NM_001144995.2, intron 1 of 5)	1275	XM_011536706.2	XM_011536706
GGGGGGAGAAACTGAGGCGANGG	GGGaGGgGAAACTGAGGCcAAGG	chr14	104201470	+	3	Intergenic	Intergenic	-22103	NR_146612.1	NR_146612
GGGGGGAGAAACTGAGGCGANGG	GGGtGGAGAAACTGAGGCccAGG	chr14	104318715	+	3	Intergenic	Intergenic	46836	XR_944257.2	XR_944257
GGGGGGAGAAACTGAGGCGANGG	GGGGGGAGAAACTGAGGCtcTGG	chr15	20009413	+	2	promoter-TSS (XR_001751734.1)	#NAME?	-739	XR_001751734.1	XR_001751734
GGGGGGAGAAACTGAGGCGANGG	GGGGGGAGAAACTGAGGCtcTGG-2	chr15	21016059	+	2	intron (NR_145444.1, intron 1 of 3)	-intron (NR_145444.1, intron 1 of 3)	12793	NR_145444.1	NR_145444
TTTCTCAGTGGCTGGCAGGCNGG	TTTCTCAGTGcCTGGaAGcCTGG	chr15	31178485	-	3	Intergenic	Intergenic	-17223	NM_001252020.1	NM_001252020
ACACCATTGCCACCACCATTNGG	ACtgCATTGCCACCACCtTTGGG-2	chr15	43876132	+	3	exon (NR_003571.1, exon 1 of 1)	-exon (NR_003571.1, exon 1 of 1)	2028	NR_003571.1	NR_003571
TTTCTCAGTGGCTGGCAGGCNGG	TTTCTCtGTGGCgGcCAGGCTGG	chr15	50797569	-	3	Intergenic	Intergenic	-31868	XM_005254722.3	XM_005254722
ACACCATTGCCACCACCATTNGG	ACttCATTGCCACCACCtTTGGG	chr15	82010495	+	3	intron (XR_932529.2, intron 1 of 3)	-intron (XR_932529.2, intron 1 of 3)	3227	XR_932529.2	XR_932529
ACACCATTGCCACCACCATTNGG	ACtCCAcTGCCACCACCATaTGG	chr16	27490521	-	3	intron (XM_017023188.2, intron 19 of 35)	-intron (NM_001286242.2, intron 19 of 36)	-37139	NR_037158.1	NR_037158
ACACCATTGCCACCACCATTNGG	cCACCtcTGCCACCACCATTGGG	chr16	29868685	+	3	TTS (NR_015396.1)	#NAME?	4862	NR_015396.1	NR_015396
TCTGTGGGGGACCTGCACTGNGG	TCTGTGGGGGACCTGgACTGAGG	chr16	56793638	+	1	intron (NM_001242796.2, intron 1 of 19)	-intron (NM_001242795.2, intron 1 of 19)	10193	NM_001242796.2	NM_001242796
TTTCTCAGTGGCTGGCAGGCNGG	TTTCaCAGTGcCTGGCAcGCAGG	chr16	57369783	-	3	Intergenic	Intergenic	-2696	NM_001304392.3	NM_001304392
GGGGGGAGAAACTGAGGCGANGG	GGGtGGAGAAACTGAGGCttTGG	chr16	68736079	+	3	Intergenic	Intergenic	-1202	NM_004360.5	NM_004360
AGTGCAGTGGAGTACAATGANGG	AGTGCttTGGAGaACAATGAAGG	chr16	74058184	-	3	Intergenic	Intergenic	-51423	XR_001752251.1	XR_001752251
AGTGCAGTGGAGTACAATGANGG	AGTGCAaTGGAGTAaAATGAAGG	chr17	2321076	-	2	intron (XM_011523974.3, intron 4 of 7)	-intron (NM_001304803.1, intron 3 of 6)	8123	NR_003073.1	NR_003073
CACACCACACGCCTTTTCGANGG	CACACCcCACcCCTTTTCtAGGG	chr17	16502927	+	3	Intergenic	Intergenic	-10745	NM_207387.4	NM_207387
TTTCTCAGTGGCTGGCAGGCNGG	gTTCTCAGTGGCTGGagGGCAGG	chr17	31413486	-	3	intron (NM_032932.6, intron 1 of 14)	-intron (NM_032932.6, intron 1 of 14)	15146	XR_934661.2	XR_934661
GGGGGGAGAAACTGAGGCGANGG	GtGGGGAGAgACTGAGGCaAGGG	chr17	34979781	-	3	promoter-TSS (NM_002311.4)	#NAME?	-706	NM_002311.4	NM_002311
GGGGGGAGAAACTGAGGCGANGG	GaGGGGAGAAACTGAGGaGgGGG	chr17	63543270	-	3	exon (XM_011525311.1, exon 10 of 10)	-exon (XM_011525311.1, exon 10 of 10)	-7196	NR_073585.2	NR_073585
TCTGTGGGGGACCTGCACTGNGG	TCTtTGGGGGACCTGCcaTGAGG	chr18	47703127	-	3	Intergenic	Intergenic	34990	XR_935435.2	XR_935435
TTTCTCAGTGGCTGGCAGGCNGG	TcTCTCcGTGGCTGcCAGGCTGG	chr19	3273931	+	3	intron (NM_021938.4, intron 3 of 12)	-intron (NM_001172673.2, intron 3 of 11)	-1072	XM_017027111.1	XM_017027111
GGGGGGAGAAACTGAGGCGANGG	GGGcGGAGAAACTGAGGCctCGG	chr19	4343436	-	3	promoter-TSS (NM_001159846.2)	#NAME?	-80	NM_032868.5	NM_032868	MPND
TCTGTGGGGGACCTGCACTGNGG	TCaGTGaGGGAtCTGCACTGTGG	chr19	8609098	+	3	promoter-TSS (XR_001753770.1)	#NAME?	-239	XR_001753770.1	XR_001753770	ADAMTS10
GGGGGGAGAAACTGAGGCGANGG	GaGGaGAGAAACTGAGGCcAGGG	chr19	10858808	-	3	intron (XM_024451448.1, intron 4 of 5)	-intron (NM_001136482.3, intron 4 of 6)	10404	NM_001136482.3	NM_001136482
TCTGTGGGGGACCTGCACTGNGG	cCTGTGGGGcACCTGCACTcTGG	chr19	22603978	-	3	TTS (NR_033899.1)	#NAME?	-4027	NR_103470.1	NR_103470
AGTGCAGTGGAGTACAATGANGG	AGTGCAGTGGAGaAaAATaAAGG	chr19	37475654	+	3	intron (XM_011526544.2, intron 2 of 4)	-intron (NM_001300993.2, intron 3 of 5)	6094	NM_001321991.2	NM_001321991
GACACAACTGGCGCCCCTCCNGG	GgCtCAACTGcCGCCCCTCCTGG	chr19	41700773	+	3	Intergenic	Intergenic	-7842	NM_001291484.3	NM_001291484
AGTGCAGTGGAGTACAATGANGG	AGTGCAGTGGtGTgCAATcATGG	chr19	47213689	+	3	Intergenic	Intergenic	-13242	NR_036158.1	NR_036158
TTTCTCAGTGGCTGGCAGGCNGG	TTTCTCAGTGGCTGGgcGGgTGG	chr20	5983410	+	3	intron (XM_011529387.2, intron 14 of 14)	-intron (NM_001281520.1, intron 14 of 18)	22400	NR_110101.1	NR_110101
TTTCTCAGTGGCTGGCAGGCNGG	TaTgTCAGTGGCTGGCtGGCAGG	chr20	20024737	+	3	exon (XR_937308.2, exon 2 of 2)	-exon (XR_937308.2, exon 2 of 2)	2243	XR_937308.2	XR_937308
ACACCATTGCCACCACCATTNGG	gCACCATTGCCACCAgCATgCGG	chr20	35279583	-	3	exon (NM_001267810.1, exon 6 of 7)	-exon (NM_001267810.1, exon 6 of 7)	-1472	NM_001355004.2	NM_001355004
TTTCTCAGTGGCTGGCAGGCNGG	TTTCTCAGTGGCTGctAGGgAGG	chr20	39431856	+	3	Intergenic	Intergenic	-207119	NR_027124.1	NR_027124
TTTCTCAGTGGCTGGCAGGCNGG	TTgCTCAGTGGCaGGCAaGCGGG	chr21	29938676	+	3	intron (XR_001754829.2, intron 1 of 16)	-intron (NM_000830.5, intron 1 of 16)	983	XM_005260944.3	XM_005260944
TTTCTCAGTGGCTGGCAGGCNGG	cTTCTCAGTctCTGGCAGGCTGG	chr21	34593641	-	3	intron (NM_004414.7, intron 1 of 3)	-intron (NM_001285389.2, intron 1 of 3)	20191	NM_001285389.2	NM_001285389
TTTCTCAGTGGCTGGCAGGCNGG	TTcCTCAGTGGCTGGgAGaCAGG	chr21	41900656	-	3	intron (XM_011529523.2, intron 13 of 14)	-intron (NM_015500.2, intron 12 of 13)	18255	XM_017028315.1	XM_017028315
AGTGCAGTGGAGTACAATGANGG	AGTGgAGTGGAaTgCAATGAAGG-2	chr22	12983826	-	3	Intergenic	Intergenic	-168073	XR_002958734.1	XR_002958734
AGTGCAGTGGAGTACAATGANGG	AGTGCAGTGGgGcACAATcATGG	chr22	19441843	+	3	intron (NM_001166242.1, intron 2 of 2)	-intron (NM_001166242.1, intron 2 of 2)	-5714	XR_938003.2	XR_938003
GCTGCCGGGTTTTGCATGAANGG	GCTGCCGGGTcacGCATGAAGGG	chr22	22922849	+	3	promoter-TSS (XR_001755443.1)	#NAME?	-280	XR_938043.2	XR_938043	LOC105372947
GCTGCCGGGTTTTGCATGAANGG	GCTGCCaGGTTaTGCAaGAAGGG	chr22	23638666	-	3	promoter-TSS (XM_011530207.2)	#NAME?	-945	XM_011530207.2	XM_011530207
GCTGCCGGGTTTTGCATGAANGG	GCTGCCaGGTcaTGCATGAAGGG	chr22	25320022	+	3	exon (NR_029395.1, exon 3 of 3)	-exon (NR_029395.1, exon 3 of 3)	1776	NR_029395.1	NR_029395
GGGGGGAGAAACTGAGGCGANGG	GGGtGGAGAAACTGAGGCccAGG-2	chr22	35489841	+	3	Intergenic	Intergenic	-50642	NM_001366725.1	NM_001366725
CACACCACACGCCTTTTCGANGG	CACACCAaAgGCCTTcTCGAAGG	chr22	36089304	+	3	Intergenic	Intergenic	47172	XR_001755518.2	XR_001755518
TTTCTCAGTGGCTGGCAGGCNGG	TaTCTCcGTGGgTGGCAGGCAGG	chr22	46096044	+	3	exon (XR_002958732.1, exon 3 of 3)	-exon (XR_002958732.1, exon 3 of 3)	2467	XR_002958732.1	XR_002958732
GCTGCCGGGTTTTGCATGAANGG	GggGCtGGGTTTTGCATGAATGG	chr22	47568980	-	3	Intergenic	Intergenic	62578	NR_033377.1	NR_033377
ACACCATTGCCACCACCATTNGG	ACACCAccaCCACCACCATTTGG	chrX	4926854	+	3	Intergenic	Intergenic	-293293	NR_110390.1	NR_110390
TCTGTGGGGGACCTGCACTGNGG	TCTcTcGGGGACCTGaACTGGGG	chrX	49195447	-	3	intron (NM_003179.2, intron 3 of 6)	-intron (NM_003179.2, intron 3 of 6)	-3381	NR_046649.1	NR_046649
GACACAACTGGCGCCCCTCCNGG	GgCgCAACTGGCGgCCCTCCAGG	chrX	50469508	-	3	intron (NM_001013742.4, intron 1 of 27)	-intron (NM_001013742.4, intron 1 of 27)	1306	NM_001013742.4	NM_001013742
ACACCATTGCCACCACCATTNGG	ACtgCATTGCCACCACCtTTGGG	chrX	72186508	-	3	exon (NM_001170747.1, exon 2 of 4)	-exon (NM_001170747.1, exon 2 of 4)	4762	NR_033187.2	NR_033187
ACACCATTGCCACCACCATTNGG	ACACCcTTGCCtCCACCtTTGGG	chrX	101656732	+	3	exon (NM_001282231.2, exon 6 of 6)	-exon (NM_001282231.2, exon 6 of 6)	1726	XM_017029997.1	XM_017029997
AGTGCAGTGGAGTACAATGANGG	AGTGCAGTGGAGTggAATGgAGG-2	chrY	10683848	-	3	Intergenic	Intergenic	531106	XR_002958840.1	XR_002958840
AGTGCAGTGGAGTACAATGANGG	AGTGCAGTGGAGTggAATGgAGG	chrY	10745553	-	3	Intergenic	Intergenic	469401	XR_002958840.1	XR_002958840
AGTGCAGTGGAGTACAATGANGG	AGTGCAGTGGAaTggAATGAAGG	chrY	10864071	-	3	Intergenic	Intergenic	350883	XR_002958840.1	XR_002958840
